# Supplementary material for: Geophagic Clays from Cameroon: Provenance, Metal Contamination and Health Risk Assessment
Source: Int J Environ Res Public Health. 2021 Aug 5;18(16):8315. doi: 10.3390/ijerph18168315 (PMC8394028; doi:10.3390/ijerph18168315)
Supplement: Supplementary file 1 [file ijerph-18-08315-s001.zip]

Archive with 1 entries (1 files):
- ijerph-1306260-supplementary.pdf
